# Supplementary material for: Fatty Acids of Echinoderms: Diversity, Current Applications and Future Opportunities
Source: Mar Drugs. 2022 Dec 27;21(1):21. doi: 10.3390/md21010021 (PMC9865275; doi:10.3390/md21010021)
Supplement: Supplementary file 1 [file marinedrugs-21-00021-s001.zip]

Archive with 1 entries (1 files):
- marinedrugs-2123746-supplementary.xls
