# Supplementary material for: Fatty Acids of Echinoderms: Diversity, Current Applications and Future Opportunities
Source: Mar Drugs. 2022 Dec 27;21(1):21. doi: 10.3390/md21010021 (PMC9865275; doi:10.3390/md21010021)
Supplement: Supplementary file 1 [file marinedrugs-21-00021-s001.zip › marinedrugs-2123746-supplementary.xls]

## Sheet: Orininal
	Table S1
	Reference	Class	Habitation	Species	BrFA	OddFA	14:0	16:0	18:0	20:0	16:1n7	18:1n9	18:1n7	20:1	23:1	C18PUFA	C20PUFA	20:4n6	20:5n3	22:6n3	24:6n3	20:2NMI	22:2NMI	αOH 23:1	αOH 24:1	22:5n-5	22:6n-2	21:4n-7	18:1n7/18:1n9	20:5n-3/20:4n-6	16:1n-7/16:0	PUFAs
	Svetashev et al., 1991	Holothurea	Tropical	Holothuria leucospilota body	0.4	1.8	1.1	5.4	3.8	2.6	2.5	3.4		12.9	6.7	4.4	8.7	27.2	5.6	6.4									0	0.205882	0.462963	52.3
		Holothurea		Holothuria leucospilota viscera	3.1	3.5	3.4	12.1	10.6	4.9	8.4	7.6		4.7	1.6	5.3	5.4	11.9	7.6	2									0	0.638655	0.694215	32.2
		Holothurea		Holothuria atra body	0.9	1.7	1.5	7.8	5.8	2.8	4.1	3.9		11	4.9	4.1	7.3	26.6	7.5	4.3									0	0.281955	0.525641	49.8
		Holothurea		Holothuria atra viscera	1.3	2.1	2.1	11.3	8.7	2.8	7.1	4.4		7.1	3	3.6	6.9	19.9	10	3.2									0	0.502513	0.628319	43.6
		Holothurea		Holoturia impatiens	1	2.3	1.8	9.6	7.6	2.9	5.6	4.6		15.9	5.6	3.1	6.9	16.3	4.9	5.8									0	0.300613	0.583333	37
		Holothurea		Holothuria pardalis	0.3	2.1	1	9.5	5.2	2.1	2.3	7.3		14	7.3	4.8	7	22.3	3.5	6.4									0	0.156951	0.242105	44
		Holothurea		Holothuria moebii	0.5	2.2	1	9	6.1	3	3.1	3.8		12.4	5.6	3.9	8.2	23	5.4	5.5									0	0.234783	0.344444	46
		Holothurea		Actinopyga lecanora	0.4	2	1.2	8.6	5.3	3	2.7	4.6		13.6	5.5	3.9	8	22.4	5.5	5.7									0	0.245536	0.313953	45.5
		Holothurea		Pearsonothuria graeffei	1.1	2	4.8	13.1	9	4.7	8.6	2.3		7.1	3.9	3.2	5	15	11.8	1.8									0	0.786667	0.656489	36.8
		Holothurea		Bohadschia argus	0.7	1.8	2.4	13.1	8.6	3.3	4.5	4		11.5	4	2.8	6.2	16.8	8.8	4.4									0	0.52381	0.343511	39
		Holothurea		Stichopus chloronotus body	5.1	1.8	3.9	14.3	7	3.3	4.3	2.3		9.3	6.6	3.4	4.3	20.2	8.3	3.6									0	0.410891	0.300699	39.8
		Holothurea		Stichopus chloronotus viscera	3.5	1.6	2.2	10.8	7.6	3.6	3.2	3.1		10.4	3.7	4.2	4.4	18.3	14.5	3.5									0	0.79235	0.296296	44.9
		Holothurea		Eupta godeffroyi	0.7	1.4	2.5	12.1	7.8	6.8	5.3	2.1		12	2.4	3.1	5.5	13	16	3.3									0	1.23077	0.438017	40.9
		Holothurea	Temperate	Stichopus japonicus body	5.1	1.1	1	11.6	6.4	1.1	16.5	8		5.3	3.1	3.6	1.6	8	15.4	3.6									0	1.925	1.42241	32.2
		Holothurea		Stichopus japonicus viscera	3.5	1	0.7	7.3	5.1	1.3	7.8	7.5		6.5	3.9	4.3	2.5	11.3	22.4	4.8									0	1.9823	1.06849	45.3
		Holothurea		Eupta fraudatrix	15.5	2.8	4.4	2.2	3.7	0.9	11.1	5.2		3.1	3.2	2.2	1.2	3.1	28.7	2.3									0	9.25806	5.04545	37.5
	Kaneniwa et al., 1986	Holothurea		Stichopus japonicus	8.9	7.5	2.7	10.8	6.7	0.3	12.4	7.1		6	3.9	0.6	3	13.3	8.4	4.6		0.7							0	0.631579	1.14815	29.9
		Holothurea		Cucumaria sp.	9.9	9.9	2.1	3.1	3.8	1.1	6.9	4.9		2.1	5.5	1.3	0.8	6.1	36.9	1.2		0.6							0	6.04918	2.22581	46.3
		Holothuroidea		Holothuria leucospilota	6.5	6.6	3.8	13.6	16.6	0.3	11.8	7.8		2.9	1.3	2.4	4	5.5	1.5	1.4		0.6							0	0.272727	0.867647	14.8
	Drazen et al., 2008	Holothuroidea	Abyssal	Abyssocucumis abyssorum	2.7	0.9	0.8	5	2.2	1.4	5.2	6.2	2.8	2.6	8.8	1.6	1.1	6.8	13.5	5.4	0.1	0.1		3.1	10.5				0.451613	1.98529	1.04	28.5
		Holothuroidea	Abyssal	Oneirophanta mutabilis	9.5	1.8	0.3	1.5	4.1	1.5	1.4	2.4	6.7	3.9	7.9	1.8	0.8	2.2	2.9	1.5	0	0.2		1.5	14				2.79167	1.31818	0.933333	9.2
		Holothuroidea	Abyssal	Peniagone vitrea	2.2	1	0.5	3.1	1.6	1	2.6	1.3	3.5	1	4.2	1.3	1.6	8.5	17.8	8.3	0.2	0.1		4.3	12.6				2.69231	2.09412	0.83871	37.7
		Holothuroidea	Abyssal	Protankyra brychia	1.1	1	0.3	2.5	2.3	1.6	1.1	2	2.6	3.5	4.2	0.5	1.8	12.1	16.6	7.2	0	0.1		3.2	12				1.3	1.3719	0.44	38.2
	Copeman et al., 2003	Holothuroidea	cold-water	Chiridota laevis	0.8		1.4	6.8	3.4		8.7	2.1	3.4	1.4		4	2	10.6	23.3	0.1		4.3							1.61905	2.19811	1.27941	40
	Hudson et al., 2004	Holothuroidea	Abyssal NE Atlantic	Amperima rosea		0.3	1	7.3	4.7	1.3	1	6.6	3.7	2.3	6.8	1	0	13.9	22.9	9.5		0.5	5.3						0.560606	1.64748	0.136986	47.3
		Holothuroidea	Abyssal	Deima validum		1.1	1.3	5.8	4.7	2.4	1.2	5.6	3.5	1.8		1.4		20.1	22.9	4.8		0.6	2.1						0.625	1.1393	0.206897	49.2
		Holothuroidea	bathyal NE Atlantic	Bathyplotes natans		0.8	0.8	2.2	5.7	2.5	1.3	3.3	5.6	3.4		1.8		19.2	21.4	11		1.3	5.3						1.69697	1.11458	0.590909	53.4
		Holothuroidea		Benthogone rosea		1.7	1.9	5.7	6	2.5	3	4.7	7.4	1.8		1.4		16.2	9.1	2.9		2.2	4.1						1.57447	0.561728	0.526316	29.6
		Holothuroidea		Laetmogone violacea		0.8	0.8	2.7	4.6	5.9	2.2	4.9	4	1.4		4.3		22.4	11.6	6.4		0.9	2.1						0.816327	0.517857	0.814815	44.7
		Holothuroidea		Paroriza pallens		0.4	0.5	2.9	5.3	2.1	1	3.6	9.8	1.2		2.2		30.6	8.1	1.4		0.8	9.9						2.72222	0.264706	0.344828	42.3
		Holothuroidea		Psychropotes longicauda		1.5	1.5	4.7	6	3	2.6	2.5	6.7	3.7		0.5		14.8	15.5	6.6		0.4	4.1						2.68	1.0473	0.553191	37.4
		Holothuroidea		Oneirophanta mutabilis		3	6	3	6.6	0.8	3	5.3	11.5	3.2		4.2		9.9	12	7.7		2.5	2.6						2.16981	1.21212	1	33.8
		Holothuroidea		Paroriza prouhoi		0.6	0.5	2.6	3.6	0.9	1.3	1.5	9.4	1.9		0.8		25.6	17.3	4		0.9	13.9						6.26667	0.675781	0.5	47.7
	Ginger et al., 2000	Holothuroidea	NE Atlantic (Porcupine Abyssal Plain)	Oneirophanta mutabilis	5.4	2.4	0	0.9	2.6	0.9	2.3	1.3	7.3	2.9	17.1	0	1.7	14.1	15.9	6.6									5.61538	1.12766	2.55556	38.3
		Holothuroidea		Psychropotes longicauda	3.1	0.8	0	1.3	4.3	0.7	0.3	0.4	4.4	1.5	17.4	0	1.4	20.8	24	3.7									11	1.15385	0.230769	49.9
		Holothuroidea		Pseudostichopus villosus	2.3	2.6	0	0.4	2.3	0.7	1.6	4	5.5	0.6	11.6	0	1.7	21.9	19.9	4.3									1.375	0.908676	4	47.8
		Holothuroidea		Amperima rosea	1.6	0.4	0	1.4	4.3	0.8	0	0.7	3	1	10.9	0	1.5	26.7	14.5	4.1									4.28571	0.543071	0	46.8
		Holothuroidea		Deima validium	2.4	0.4	0	0.3	2.8	1.2	0	0.2	3	1.8	17.6	0	1.2	27.5	25.9	3.5									15	0.941818	0	58.1
		Holothuroidea		Parariza prouhoi	3.4	1.4	0	0.4	1.8	0.4	1.3	0.4	9.4	2.2	10.5	0	0.7	12	18.9	1.5									23.5	1.575	3.25	33.1
		Holothuroidea		Molpadia blakei	9	2.6	1.1	2.1	1.1	0.4	2.6	2.4	8.1	2.7	7.7	0	2.8	7.7	25.8	2.6									3.375	3.35065	1.2381	38.9
	Rybin et al., 2007	Holothuroidea		Cucumaria japonica	12	2.3	1.1	2.9	2.4	6	0.1	1.1	1.9	0.6	13.1	7.4	5.8	7.6	21.7	1.4									1.72727	2.85526	0.0344828	43.9
		Holothuroidea		Cucumaria okhotensi	10.3	2.3	2.8	4.2	3.4	4.1	0.1	2.4	2.4	0.4	7.7	2.3	4.9	5.6	28.4	1.8									1	5.07143	0.0238095	43
					BrFA	OddFA	14:0	16:0	18:0	20:0	16:1n7	18:1n9	18:1n7	20:1	23:1	C18PUFA	C20PUFA	20:4n6	20:5n3	22:6n3	24:6n3	20:2NMI	22:2NMI	αOH 23:1	αOH 24:1	22:5n-5	22:6n-2	21:4n-7	18:1n7/18:1n9	20:5n-3/20:4n-6	16:1n-7/16:0	PUFAs
	Suo et al., 2016	Asteroidea	Japan Sea	Certonardoa semiregularis	0	0	1.6	2.4	6.8	0	0	10.3	0	5	0	0	0	14.4	8.6	0.1	0	0	0	0	0	0	0	0	0	0.597222	0	23.1
		Asteroidea	Japan Sea	Luidia quinaria	0	0	3.9	5.5	8.2	0	0	6.7	0	19.6	0	0	0	8.7	19.1	1.4	5.2	0	0	0	0	0	0	0	0	2.1954	0	34.4
		Asteroidea	Japan Sea	Solaster paxillatus	0	0	1.3	3.3	10.1	0	0	5.2	0	24.4	0	0	0	12.2	25.2	1.2	3.8	0	0	0	0	0	0	0	0	2.06557	0	42.4
		Asteroidea	Japan Sea	Asterias amurensis 1	0	0	2.5	6.8	5.9	0	3	7.5	0	10	0	0	0	9.3	19.9	10.9	0	0	0	0	0	0	0	0	0	2.13978	0.441176	40.1
		Asteroidea	Japan Sea	Astropecten	0	0		6	9.3	0	1.1	6.2	0	20.3	0	0	0	16.6	17.7	2.5	3.1	0	0	0	0	0	0	0	0	1.06627	0.183333	39.9
		Asteroidea	Japan Sea	Asterias amurensis 2	0	0	7.9	6.9	4.6	0	3.5	5.9	0	11.8	0	0	0	6.3	13.4	2.9	0	0	0	0	0	0	0	0	0	2.12698	0.507246	22.6
		Asteroidea	Japan Sea	Distolasterias nippon	0	0	1.5	4.8	6.4	0	4.8	8.4	0	11.5	0	0	0	8.2	21.3	1.2	0.5	0	0	0	0	0	0	0	0	2.59756	1	31.2
	Copeman et al., 2003	Asteroidea	cold-water	Pteraster sp.	4.2	0	0.8	1.5	4.6	0	1.4	0.4	7.7	1.5	0	0.9	0	6	19.7	0.5	0	4.3	0.6	0	0	0	0	0	19.25	3.28333	0.933333	27.1
	Copeman et al., 2003	Asteroidea	cold-water	Crossaster papposus	0.5	0	0.8	2.8	6.2	0	0.9	0.8	3	0	0	0.8	0.5	7.4	32.5	2.5	0	5.8	1.7	0	0	0	0	0	3.75	4.39189	0.321429	43.7
	Copeman et al., 2003	Asteroidea	cold-water	Ctenodiscus crispatus	0.4	0	1.1	2.3	5.2	0	3.9	2.8	8.2	0.7	0	4	2.2	19.5	14.6	1.1	0	1.8	0.8	0	0	0	0	0	2.92857	0.748718	1.69565	41.4
	Tabakaeva, Tabakaev, 2020	Asteroidea	Japan Sea	Distolasterias nipon	4.6	2.9	3.6	11.4	0.1	0.2	4.2	4	5.5	17.6	0	2.6	3.4	5.6	14.7	1.4	0	0	0	0	0	0	0	0	1.375	2.625	0.368421	27.7
	Parzanini et al., 2018	Asteroidea	deep sea 300-1500m	Astropecten americanus	1.1	2.6	0.204846	2.4	9.2	0	1.3	1.6	4.1	24.6	0	1.2	0.9	20.549	22.5	1.7	0	0	0	0	0	0	0	0	2.5625	1.09494	0.541667	46.849
	Parzanini et al., 2018	Asteroidea	deep sea 300-1500m	Brisingida sp.	0.7	0.5	0.8	4.8	4	0	1.7	4.1	6.2	25.9	0	0.2	4.9	0.7	24.4006	5.8	0	0	0.5	0	0	0	0	0	1.5122	34.858	0.354167	36.0006
	Parzanini et al., 2018	Asteroidea	deep sea 300-1500m	Cheiraster sp.	1.5	2.6	0	5.40317	9.77642	0	1.26281	5.24532	4.02391	28.4675	0	2.1	0.126798	8.84225	6.79795	0.60294	0	0	1.6	0	0	0	0	0	0.767144	0.768803	0.233716	18.4699
	Parzanini et al., 2018	Asteroidea	deep sea 300-1500m	Ctenodiscus crispatus	2.7	1.6	0.4	1.7	6.5	0.3	2.4	1	9.4	18.2	0	3.3	3.8	21.8	5.3	0.6	0	0	0.2	0	0	0	0	0	9.4	0.243119	1.41176	34.8
	Parzanini et al., 2018	Asteroidea	deep sea 300-1500m	Freyella microspina	0.9	0.8	0.585176	3.56307	4.49935	0.71088	2.1023	1.60815	4.02471	16.1704	0	11	1.00564	16.8942	13.2488	2.08929	0	0	0	0	0	0	0	0	2.5027	0.784221	0.590024	44.238
	Parzanini et al., 2018	Asteroidea	deep sea 300-1500m	Leptychaster arcticus	0.8	0.4	1.2	2.6	8.3	0	1.1	1.1	9.7	21	0	1.3	1.7	8.2	24.8	1.4	0	0	0.6	0	0	0	0	0	8.81818	3.02439	0.423077	37.4
	Parzanini et al., 2018	Asteroidea	deep sea 300-1500m	Mediaster bairdi bairdi	2.1	3.6	0.189137	1.5	3.5	0.1	0.8	2.6	2.6	24.6	0	0.8	4.2	27.3	6.4	0.9	0	0	0.4	0	0	0	0	0	1	0.234432	0.533333	39.6
	Parzanini et al., 2018	Asteroidea	deep sea 300-1500m	Myxaster sol	1.2	4.7	0.355109	3.21608	7.32998	0.495812	0.770519	1.69179	3.44724	12.5	0	16.2	0.338358	29.4204	12.3015	0.154104	0	0	0	0	0	0	0	0	2.03762	0.418128	0.239583	58.4144
	Parzanini et al., 2018	Asteroidea	deep sea 300-1500m	Psilaster andromeda	1.7	1.6	0.3	2.6	3.8	0.1	1.2	0.8	2.2	22.3	0	1.8	3	26.8	16.3	1.7	0	0	1.1	0	0	0	0	0	2.75	0.608209	0.461538	49.6
	Parzanini et al., 2018	Asteroidea	deep sea 300-1500m	Zoroaster fulgens	0.6	4.4	0.530621	3.4	4	0	3.1	2.5	3.9	23.8	0	0.9	1.6	9.1	24.6	3.3	0	0	0	0	0	0	0	0	1.56	2.7033	0.911765	39.5
	Howell et al. 2003	Asteroidea	deep 1-5 km	Hyphaster inermis	0.9	0.2	0.6	2.1	4.4	7.1	1.6	1.7	7.9	16	0	1	0.8	23.2	15.4	0.2	0	9.4	0.1	0	0	0	0	0	4.64706	0.663793	0.761905	40.6
	Howell et al. 2003	Asteroidea	deep 1-5 km	Styracaster chuni	0.8	0.3	1.1	3.2	4.5	4.6	2.1	1.4	10.9	18.9	0	1.3	0.5	24	11.4	0.8	0	7.4	0.1	0	0	0	0	0	7.78571	0.475	0.65625	38
	Howell et al. 2003	Asteroidea	deep 1-5 km	Dytaster grandis	0.9	0.3	0.1	0.8	6.4	3.8	0.2	2.1	3.8	19.4	0	1.6	0.1	23.5	21.5	0.8	0	3	0.2	0	0	0	0	0	1.80952	0.914894	0.25	47.5
	Howell et al. 2003	Asteroidea	deep 1-5 km	Bathybiaster vexillifer	0.1	0.2	0.1	0.6	8.9	1.2	0.2	0.4	2.9	19.7	0	0.5	0.1	23.7	18.7	1.6	0	4.6	1.1	0	0	0	0	0	7.25	0.78903	0.333333	44.6
	Howell et al. 2003	Asteroidea	deep 1-5 km	Hymenaster membranaceus	0.3	0.4	0.2	1.7	7.3	0.2	0.6	0.8	5.4	22.9	0	0.5	0.2	20.1	21.6	1.2	0	2.8	0.2	0	0	0	0	0	6.75	1.07463	0.352941	43.6
	Howell et al. 2003	Asteroidea	deep 1-5 km	Freyella elegans	0.1	0.7	0.1	1.6	7.4	0.1	0.6	2.3	2.5	29.9	0	0.4	0.1	14.5	24.3	6.1	0	2.1	2.7	0	0	0	0	0	1.08696	1.67586	0.375	45.4
	Howell et al. 2003	Asteroidea	deep 1-5 km	Brisingella coronata	0.1	0.4	0.5	2.9	6.7	0.1	0.8	1.6	2.6	23.9	0	0.3	0.1	10.5	26.8	8.6	0	3.9	0.4	0	0	0	0	0	1.625	2.55238	0.275862	46.3
	Howell et al. 2003	Asteroidea	deep 1-5 km	Brisinga endecacnemos	0.1	0.6	0.5	3.8	6.3	0.1	0.7	1.1	3.3	28.4	0	0.3	0.4	11.9	23	5.2	0	2.5	1	0	0	0	0	0	3	1.93277	0.184211	40.8
	Howell et al. 2003	Asteroidea	deep 1-5 km	Zoroaster longicauda	0.2	0.2	0.1	2.1	7.4	0.1	0.3	1.2	2.3	31.3	0	0.3	0.1	14.8	25.4	3	0	1.8	0.5	0	0	0	0	0	1.91667	1.71622	0.142857	43.6
	Kharlamenko et al., 2013	Asteroidea	582 m	Ctenodiscus crispatus	3.8		0.8	4	6.5		1.2	3	6	13.1			0.5	32.1	9.6	1.4		1.2									0.3	43.6
	Svetashev_Kharlamenko, 2020	Asteroidea	abyssal	Eremicaste vicinus	14.5	4.14	2.3	2.2	2.3	0	2.2	1.2	10.3	15.6	0.3	0.3	0.9	11	11	1.6	0	1.8	1.2	0	0	2.6	1.6	1.9	8.58333	1	1	24.8
																																0
																																0
																																0
					BrFA	OddFA	14:0	16:0	18:0	20:0	16:1n7	18:1n9	18:1n7	20:1	23:1	C18PUFA	C20PUFA	20:4n6	20:5n3	22:6n3	24:6n3	20:2NMI	22:2NMI	αOH 23:1	αOH 24:1	22:5n-5	22:6n-2	21:4n-7	18:1n7/18:1n9	20:5n-3/20:4n-6	16:1n-7/16:0	PUFAs
	Suo et al., 2015	Ophiuroidea		Ophiura sarsii			10.3	12.5	4.8		2.5	10.7		17				3	14.3	2.8	10.8								0	4.76667	0.2	30.9
	Suo et al., 2015	Ophiuroidea		Macrophiothrix longipeda			2.3	5.2	4.8		1.8	6.5		22.7				8.1	13.3	2.1	2.6								0	1.64198	0.346154	26.1
	Suo et al., 2015	Ophiuroidea		Ophiura sarsii Lutken			8.8	11.2	5.7		3	10		12.8				4	15.9	3.2	13.3								0	3.975	0.267857	36.4
	Suo et al., 2015	Ophiuroidea		Ophiozonella longispina			8.4	13.1	6.5		3	16.4		24.2					7.1	1.3	6								0		0.229008	14.4
	Mansour et al., 2005	Ophiuroidea		Amphiura elandiformis	4	1	13	10	3		10	6		8.7		3		6	22	4	8.2								0	3.66667	1	43.2
	Copeman et al., 2003	Ophiuroidea	cold-water	Ophiura sarsi	2.5	0.4	8.2	6	5.1	0	3.6	3.5	2.7	12.6	0	1.5	0.3	2	19.6	2.3	0	2.6	0.9						0.771429	9.8	0.6	25.7
	Takagi et al., 1986	Opiuroidea	Japan coast	Asteronyx loveni	1.3	1.4	3.7	6	4.2	0.1	2.6	10	6.7	20.2	0.2	1.3	0.6	4.1	13.4	4.5	8.3	0.5							0.67	3.26829	0.433333	32.2
	Takagi et al., 1986	Opiuroidea	Japan coast	Ophioplocus japonicus	1.2	2	8	9	4.6	0.3	3.9	8.1	3	10.6	0.4	3.5	1.3	2.3	15.4	5.6	9.5	2.3	0.4						0.37037	6.69565	0.433333	37.6
	McKenzie et al., 2000	Opiuroidea	symb	Ophiothrix fragilis	0.4	0.4	7.1	9.5	5.8		5.3	1.4	7.7	5.7		4.1	0.4	1.5	23	0.2	3.4								5.5	15.3333	0.557895	32.6
	McKenzie et al., 2000	Opiuroidea	symb	Amphiura chiajei	1.9	0.7	5.3	4	9.8		4.3	4	2.8	12		2.8	1.6	7.6	11.6		11.2								0.7	1.52632	1.075	34.8
	McKenzie et al., 2000	Opiuroidea	non-symb	Ophiocomina nigra	1.2	0.3	4.4	3.4	8.3		1.3	1.7	1.8	11.8		1.1	1.2	6.1	14.6	0.2	15.5								1.05882	2.39344	0.382353	38.7
	Drazen et al., 2008	Opiuroidea	Abyssal	Ophiacantha sp.	1.5	1.1	1.8	3.6	4.1	11.8	1.8	8.6		18.9	0.6	1.2	0.9	2.8	9.4	1	2.3	0.4		0.1	0				0	3.35714	0.5	17.6
	Drazen et al., 2008	Opiuroidea	Abyssal	Ophiura bathybia	2.7	1.2	6.8	5.9	3.4	0.2	1.1	12.8		16.5	0.7	1.1	2.3	2.7	11.3	2.1	10.3	0.8		0.1	0				0	4.18519	0.186441	29.8
	Kharlamenko et al., 2013	Opiuroidea	530m	Ophiura leptoctenia	1.6	1.6	7.9	8.4	3.7		5.8	9.2	4.7	9.7		0.9	0.6	2.1	17.3	2.9	8.9	0.5	0.5						0.51087	8.2381	0.690476	32.7
	Graeve et al., 1997	Opiuroidea	Arctic	Ophiopholis aculeata			9.3	7.6	7.6		4.5	0.7	6.5	7.1		27.2		1.2	22.1	2.7									9.28571	18.4167	0.592105	53.2
	Graeve et al., 1997	Opiuroidea		Ophiopholis aculeata			13.7	10	9.1		5.7	1.2	8.8	2.4		7.4		1.5	30.5	5.3									7.33333	20.3333	0.57	44.7
	Graeve et al., 1997	Opiuroidea		Ophiopleura borealis Spits			7.2	8.2	4.7		7.3	7.2	6.3	23.6		1.1			15.6	4.9									0.875		0.890244	21.6
	Graeve et al., 1997	Opiuroidea		Ophiopleura borealis Greenl			6.6	10.7	6.3		12.7	5.2	9.2	4.4		1.3		3.3	27.4	4.5									1.76923	8.30303	1.18692	36.5
	Graeve et al., 1997	Opiuroidea		Ophiacantha bidentata			7.2	9.5	7.6		10.1	1.1	11.1	4.8		6.4		4.8	32.8	2									10.0909	6.83333	1.06316	46
	Graeve et al., 1997	Opiuroidea		Ophiura sarsi			11.4	11.5	6.7		5.8	6.5	4.5	2.7		5.2			23.7	8.5									0.692308		0.504348	37.4
	Kawasaki et al., 2000	Opiuroidea	123–243 m in Wakasa bay	Ophiura sarsi			7.4	8.6	4.8		4.6	11.4		9.9				6.4	15.5	2.6	13.9								0	2.42188	0.534884	38.4
	Sato et al., 2001	Opiuroidea		Ophiura sarsi	4.4	3.1	3.8	6.6	3.1	0.1	4.2	13.1	2.5	5.2	0.4	0.3		1.8	4.5	1.5	5.9	3	1.2						0.19084	2.5	0.636364	14
	Rossi & Elias-Piera 2018	Opiuroidea	southwestern Weddell Sea 1500m	Ophiura carinifera														30												0		30
	Blanchet-Aurigny, 2015	Opiuroidea	coastal systems of Brittany	Ophiocomina nigra															10.3													10.3
	Blanchet-Aurigny, 2015	Opiuroidea	(France	Ophiothrix fragilis															19.7													19.7
	Parzanini et al., 2018	Opiuroidea	Newfoundland	Gorgonocephalus sp.	0.3	0.4	3.5	4.4	2.7	0	8.5	4.7	4.5	17.6	0	0.8	0.5	0.7	18.5	2	0	0	0	0	0	0	0	0	0.957447	26.4286	1.93182	22.5
	Parzanini et al., 2018	Opiuroidea	Newfoundland	Ophiopholis aculeata			6.5	7.7	4.3	0.1	11.7	4.3	12.8	8.2	0	7.2	3	1.1	16.8	1.6									2.97674	15.2727	1.51948	29.7
	Parzanini et al., 2018	Opiuroidea	Newfoundland	Ophioscolex glacialis			5.6	3.7	2.8	0.1	1.5	2.1	3.9	32.7	0	1.1	6.4	2	13.7	2.9									1.85714	6.85	0.405405	26.1
	Parzanini et al., 2018	Opiuroidea	Newfoundland	Ophiura sarsii			5.2	5.9	9.1	0.1	1.9	3.2	1.9	27.5	0	1.2	3.1	8.6	12.5	1.3									0.59375	1.45349	0.322034	26.7
																																0
																																0
					BrFA	OddFA	14:0	16:0	18:0	20:0	16:1n7	18:1n9	18:1n7	20:1	23:1	C18PUFA	C20PUFA	20:4n6	20:5n3	22:6n3	24:6n3	20:2NMI	22:2NMI	αOH 23:1	αOH 24:1	22:5n-5	22:6n-2	21:4n-7	18:1n7/18:1n9	20:5n-3/20:4n-6	16:1n-7/16:0	PUFAs
	Arafa et al., 2012	Echinoidea	Tunis	Paracentrotus lividus	0	1.4	6.9	17.5	1.8	0.4	2.2	6.9	6.5	0		2.4	2.7	7.9	16.8	1	0	11.2	0						0.942029	2.12658	0.125714	30.8
	Takagi et al., 1980	Echinoidea	deep water	Strongylocentrotus droebachiensis		1.4	7.2	15.8	3.7	0.4	8.5	2.8	3.1	9.1		3.6	2.4	16.3	17.3	0.5		4.8	1.5						1.10714	1.06135	0.537975	40.1
	Takagi et al., 1980	Echinoidea	Halifax	Strongylocentrotus droebachiensis	0	0.5	7.3	9.8	2.4	0.6	3.9	2.6	2.4	8.8		13.5	6.2	8.8	22.6	0.7	0	5.5	0.3						0.923077	2.56818	0.397959	51.8
	Kelly et al., 2008	Echinoidea	barrens	Strongylocentrotus droebachiensis gonads	1.2	1.2	9.6	13.1	0.4	0.6	6	2.1	3.6	13.2		6.7	3.1	4.6	9	1.8		5.3	2.1						1.71429	1.95652	0.458015	25.2
	Kelly et al., 2008	Echinoidea	kelp front	Strongylocentrotus droebachiensis gonads	0.3	0.7	12.2	14.3	0.4	0.4	5.7	2.3	3.9	14.2		7.3	3.6	3.7	6	1.2		7.5	2.1						1.69565	1.62162	0.398601	21.8
	Martínez-Pita et al., 2010	Echinoidea	Spain	Arbacia lixula males	0	2	2	15	7.1	1.7	1.4	1.1	3	9.2		3.5	2.3	16.9	15.5	1.8	0	3.1	0						2.72727	0.91716	0.0933333	40
	Martínez-Pita et al., 2010	Echinoidea	Spain	Arbacia lixula females	0	2.3	3.1	17.4	4.2	1.3	3	1.3	3.7	9.3		5.9	2.3	13.8	16.3	1.9	0	3.7	0						2.84615	1.18116	0.172414	40.2
	Martínez-Pita et al., 2010	Echinoidea	Spain	Paracentrotus lividus males	0	1.5	7.3	16.9	3.6	0.6	2.2	1.4	2.6	11.2		3.7	4.2	10.8	17.5	1	0	4.8	0						1.85714	1.62037	0.130178	37.2
	Martínez-Pita et al., 2010	Echinoidea	Spain	Paracentrotus lividus females	0	1.6	8.5	17.9	3.1	0.6	2.9	1.6	2.7	9.1		5.2	4	10.1	16.5	0.9	0	5.1	0						1.6875	1.63366	0.162011	36.7
	Siliani et al., 2016	Echinoidea	Sardinia	Paracentrotus lividus		3.8	8.4	15.1	2.5	0.4	4.6	1.5	3.9	7.4		4.1	3.6	12.2	13.6	1.9		3.2	0						2.6	1.11475	0.304636	35.4
	Hughes et al., 2006	Echinoidea	Scotland	Psammechinus miliaris	0.1	1	3.3	10.2	3.5	0.5	2.4	1.5	2.8	3.1		6.3	4.4	11.3	15.7	4.8		6.1	0						1.86667	1.38938	0.235294	42.5
	Cook et al., 2000	Echinoidea		Psammechinus miliaris-algae	0.7	1.9	6.4	16.2	2.4	0.5	5.9	4.6	4.6	10.5		4.6	3.1	11.3	10	1.5	0	1.4	1.1						1	0.884956	0.364198	30.5
	Cook et al., 2000	Echinoidea		Psammechinus miliaris-mud	1	4.4	5.2	14.9	2.6	0.3	8.2	3.7	6.3	9.1		4.1	1.9	10	11.1	2.5	0	1	0.9						1.7027	1.11	0.550336	29.6
	Hayashi & Takagi, 1977	Echinoidea	mud-feeding	Strongylocentrotus franciscanus gonads	4	7.4	4.4	9.5	3.1	0	10.5	10.3		9.7		6.9	1.3	4.6	20.3	2.8		1	1.1						0	4.41304	1.10526	35.9
	Hayashi & Takagi, 1977	Echinoidea	mud-feeding	Strongylocentrotus franciscanus viscera	3.2	5.6	4.5	10.4	3.8	0	8.7	8.5		9.7		7.4	1.5	7.5	22.7	2.3		0.9	0.7						0	3.02667	0.836538	41.4
	Archana et al., 2016	Echinoidea	India	Stomopneustes variolaris	0	2.3	25.8	20.7	5.7	5.9	1.5	5.1		9.3		0.9	3.3	7.7	8.7	1.1									0	1.12987	0.0724638	21.7
	Li et al., 2020	Echinoidea	kelpLaminaria japonica	Strongylocentrotus intermedius juvenile	0	0	5	21.2	7.8	0	1.4	3.2		6		7	12.8	12.5	22.3	0.8									0	1.784	0.0660377	55.4
	Diaz de Vivar 2019	Echinoidea		Arbacia dufresnii gonads female		2.5	4.6	18	5.1	0.7	2.8	4.1	1.1	6.3		7.5	8.3	8.4	18	1.6		1.6	0.7						0.268293	2.14286	0.155556	43.8
	Diaz de Vivar 2019	Echinoidea		Arbacia dufresnii gonads male		1	1.2	18.8	11	2	0.7	3.2	0.5	7.4		0.1	5.5	12.7	19.1	2.2		2.1	0						0.15625	1.50394	0.037234	39.6
	Zarate et al., 2016	Echinoidea	Argentina	Arbacia dufresnii ovaries	0.2	2.8	3.5	16.4	5.5	1.3	2.8	3.6	1.6	7.5		9	10.3	9	16.7	1.4		6							0.444444	1.85556	0.170732	46.4
	Zarate et al., 2016	Echinoidea	Argentina	Arbacia dufresnii testes	0	1.3	1.4	18	11.4	2	0.7	2.9	0.4	8.8		2.2	8.4	13.2	18.3	1.7		0.5							0.137931	1.38636	0.0388889	43.8
	Takagi et al.,1986	Echinoidea	Japan coast	Anthocidaris crassispina	0.7	1.3	15.2	16.4	3.6	0.9	1.8	0.7	4.4	8.9		3.3	4.5	10.5	6.2	0.6		6.5	0.4						6.28571	0.590476	0.109756	25.1
	Takagi et al., 1986	Echinoidea	Japan coast	Echinometra mathaei	0.5	2.8	9.3	18.4	4.2	0.2	4.6	0.6	2.8	3.2		10.5	3.5	15.2	12.7	0.6		2.6	0						4.66667	0.835526	0.25	42.5
	Takagi et al., 1986	Echinoidea	Japan coast	Strongylocentrotus intermedius	3.7	1	4.6	14.5	2.2	0.5	6.5	2.9	3	12		4.1	2.3	15.4	6.5	0.7		10	2.6						1.03448	0.422078	0.448276	29
	Takagi et al., 1986	Echinoidea	Japan coast	Strongylocentrotus nudus	5.7	3.1	4.3	9.8	2.6	0.6	2.5	1	3.3	13.1		1.4	2	19.2	7.8	2.6		9.7	3						3.3	0.40625	0.255102	33
	Takagi et al., 1986	Echinoidea	Japan coast	Hemicentrotus pulcherrimus	1.2	1.4	8.4	16.3	3.1	0.8	2.6	2	3.6	8.6		7.8	4.5	10.8	9.9	1.2		6.1	0.9						1.8	0.916667	0.159509	34.2
	Takagi et al., 1986	Echinoidea	Japan coast	Pseudocentrotus depressu	4.3	0.6	19.7	6.4	2.1	0.6	2.4	2.5	2.8	7.5		7.4	5.3	10.8	6.5	0.3		6.2	0.4						1.12	0.601852	0.375	30.3
	Takagi et al., 1986	Echinoidea	Japan coast	Glyptocidaris crenularis	6.8	2.6	8.17	12.3	3.2	0.9	5.1	6.2	6.9	8.6		4.2	3.1	8.5	11.9	0.5		3.8	1.4						1.1129	1.4	0.414634	28.2
	Takagi et al., 1986	Echinoidea	Japan coast	Diadema setosum	1	2.7	15.8	20.8	3.4	0.8	3.4	6.3	3.3	9.2		3.6	2.5	7.8	6.5	2.5		4.1	0.4						0.52381	0.833333	0.163462	22.9
	Takagi et al., 1986	Echinoidea	Japan coast	Echinolampas sternopetala	3.1	4.8	3.9	10.8	4.5	0.8	5.4	2.6	5.4	8.4		2.9	1.3	15.1	10.3	3.6		4.6	1						2.07692	0.682119	0.5	33.2
	Takagi et al., 1986	Echinoidea	Japan coast	Echinocardium cordatum	2.6	4.1	4.4	15.5	3.4	0.7	9.7	1.4	6.1	7.1		1.9	1.2	8	13.8	5.6		5.1	0.6						4.35714	1.725	0.625806	30.5
	Takagi et al.,1986	Echinoidea	Japan coast	Clypeaster japonicus	3	10.1	2.8	18.9	10.2	1.3	6.1	6.3	4.7	8.6		25	1.2	3.2	2.3	2		3	0.7						0.746032	0.71875	0.322751	33.7
	Takagi et al., 1986	Echinoidea	Japan coast	Scaphechinus mirabilis	0.3	1.4	2.6	15	3.7	0.7	14.1	1.6	3.9	13.1		2.9	3.3	3	18.3	1.2		6.5	0.4						2.4375	6.1	0.94	28.7
	Martínez-Pita et al., 2010	Echinoidea	Spain	Paracentrotus lividus gonads		0.4	8.3	17.5	3.6	0.6	2.2	1.5	3	10.9		3.9	0	11.9	14.1	0.8		4.9							2	1.18487	0.125714	30.7
	Martínez-Pita et al., 2010	Echinoidea	Spain	Arbacia lixula gonad		0.8	2.5	16	5.8	1.5	2.1	1.2	3.3	9.5		3	0	15.5	15.7	1.9		3.4							2.75	1.0129	0.13125	36.1
	Parzanini et al., 2018	Echinoidea	Newfoundland	Brisaster fragilis	1.2	0.5	2.4	6.7	3.8	0	17.9	2.2	9.5	9.8	0	0.3	1.8	14.4	11.1	1.8	0	0	0	0	0	0	0	0	4.31818	0.770833	2.67164	29.4
	Svetashev_Kharlamenko, 2020	Echinoidea	abyssal	Kamptosoma abyssale	5.1	4.7	1.2	3.6	6.8	0.6	2.5	1.7	3.6	22.3	1.5	0.9	0.3	17.2	17.7	0.3		1.4	0			1.5	0.3	2.2	2.11765	1.02907	0.694444	36.4
								16:0	18:0		16:1	18:1		20:1		22:1		20:4n-6	20:5n-3	22:6n-3	24:6n-3
	Takagi et al 1986	Crinoidea		Tropiometra afra macrodiscus				13.4	8.7		3.8	8.4		4.7		3.2		8.7	22	1.9	4.6
	Takagi et al., 1986	Crinoidea		Comanthus japonica				8.9	10		1.8	3.2		2.7		3.3		17.3	25.4	1.5	7.9
	Kharlamenko et al., 2013	Crinoidea		Heliometra glacialis				9.6	4.5		4	9		5		2		4	25	7.2	6.2
	Rossi, Elias-Piera 2018	Crinoidea		Dumetocrinus antarcticus				18	8		10	14		2		9		17	3	3	2
